# Supplementary material for: Profiling and Association of Microbiota and Volatile Compounds in Commercial Fermented Shrimp Pastes (Terasi)
Source: Foods. 2026 May 7;15(10):1623. doi: 10.3390/foods15101623 (PMC13205825; doi:10.3390/foods15101623)
Supplement: Supplementary file 1 [file foods-15-01623-s001.zip]

Archive with 1 entries (1 files):
- foods-4274486-supplementary.pdf
